# Supplementary material for: Diversity and Community Structure of Soil Bacteria of Different Vegetation Types in Volcanic Lava of Wudalianchi, China
Source: Microorganisms. 2026 Mar 15;14(3):666. doi: 10.3390/microorganisms14030666 (PMC13029127; doi:10.3390/microorganisms14030666)
Supplement: Supplementary file 1 [file microorganisms-14-00666-s001.zip]

Archive with 1 entries (1 files):
- microorganisms-4170151-supplementary.pdf
